# Supplementary material for: Sustainable Synthesis of Metal-Doped Lignin-Derived Electrospun Carbon Fibers for the Development of ORR Electrocatalysts
Source: Nanomaterials (Basel). 2023 Nov 9;13(22):2921. doi: 10.3390/nano13222921 (PMC10674835; doi:10.3390/nano13222921)
Supplement: Supplementary file 1 [file nanomaterials-13-02921-s001.zip]

Archive with 1 entries (1 files):
- nanomaterials-2668728-supplementary.pdf
